# Supplementary material for: Beta-Caryophyllene Exhibits Anti-Proliferative Effects through Apoptosis Induction and Cell Cycle Modulation in Multiple Myeloma Cells
Source: Cancers (Basel). 2021 Nov 16;13(22):5741. doi: 10.3390/cancers13225741 (PMC8616110; doi:10.3390/cancers13225741)
Supplement: Supplementary file 1 [file cancers-13-05741-s001.zip]

Archive with 1 entries (1 files):
- cancers-1438998-supplementary.pdf
